# Supplementary material for: Loosening ER–Mitochondria Coupling by the Expression of the Presenilin 2 Loop Domain
Source: Cells. 2021 Aug 3;10(8):1968. doi: 10.3390/cells10081968 (PMC8394530; doi:10.3390/cells10081968)
Supplement: Supplementary file 1 [file cells-10-01968-s001.zip]

Archive with 1 entries (1 files):
- Cells-1303994-supplementary.pdf
